# Supplementary material for: Dual-Metal Zeolitic Imidazolate Framework Derived Highly Ordered Hierarchical Nanoarrays on Self-Supported Carbon Fiber for Oxygen Evolution
Source: Materials (Basel). 2022 Jun 12;15(12):4170. doi: 10.3390/ma15124170 (PMC9227379; doi:10.3390/ma15124170)
Supplement: Supplementary file 1 [file materials-15-04170-s001.zip]

Archive with 1 entries (1 files):
- materials-1716415-supplementary.pdf
